# Supplementary material for: Extracellular vesicles epitopes as potential biomarker candidates in patients with traumatic spinal cord injury
Source: Front Immunol. 2024 Nov 27;15:1478786. doi: 10.3389/fimmu.2024.1478786 (PMC11656158; doi:10.3389/fimmu.2024.1478786)
Supplement: Supplementary file 2 [file DataSheet2.xlsx]

## Sheet: Panel A Raw
	Antibody
		Tube_001	Tube_002	Tube_003	Tube_004	Tube_005	Tube_006	Tube_007	Tube_008	Tube_009	Tube_010	Tube_011	Tube_012	Tube_013	Tube_014	Tube_015	Tube_016	Tube_017	Tube_018	Tube_019	Tube_020	Tube_021	Tube_022	Tube_023	Tube_024	Tube_025	Tube_026	Tube_027	Tube_028	Tube_029	Tube_030	Tube_031	Tube_032
		HV0	HV1	HV2	HV3	HV4	HV5	HV6	HV7	SCI_ER_1	SCI_ER_2	SCI_ER_3	SCI_ER_4	SCI_ER_5	SCI_ER_6	SCI_ER_7	SCI_ER_8	SCI_24h_1	SCI_24h_2	SCI_24h_3	SCI_24h_4	SCI_24h_5	SCI_24h_6	SCI_24h_7	SCI_24h_8	SCI_48h_1	SCI_48h_2	SCI_48h_3	SCI_48h_4	SCI_48h_5	SCI_48h_6	SCI_48h_7	SCI_48h_8
Panel A	CD49a	156	126	195	228	417	190	249	188	204	211	210	239	246	227	188	172	172	170	223	107	207	149	175	145	194	248	163	172	174	220	167	137
Panel A	CD340	186	232	128	167	3045	260	119	165	171	135	113	200	142	253	291	188	156	183	65	121	202	259	261	126	142	73	213	139	114	187	169	88
Panel A	CD68	431	304	958	808	1717	927	331	602	247	385	1234	306	538	289	332	363	332	395	541	249	528	473	502	202	384	351	249	199	356	304	378	317
Panel A	CD13	318	343	480	541	817	498	193	291	186	293	510	211	340	175	223	147	208	239	450	235	361	371	299	171	229	197	259	199	174	206	231	243
Panel A	CD56	272	207	185	311	534	230	204	272	182	247	271	309	300	438	292	316	364	265	316	306	488	288	456	249	204	431	336	174	236	245	496	311
Panel A	CD171	152	134	147	161	260	131	116	128	174	164	164	203	192	165	223	136	185	133	199	224	172	188	218	167	133	172	154	161	101	104	192	130
Panel A	CD140a	91	152	163	181	420	134	83	120	164	120	174	165	161	233	138	156	156	174	189	143	196	197	99	167	95	122	90	84	163	136	161	143
Panel A	CD11b	161	214	304	357	453	250	232	261	307	206	204	199	425	126	149	192	182	256	299	186	443	445	275	117	277	193	276	231	211	197	167	208
Panel A	CD222	203	189	146	158	348	170	136	145	183	275	206	246	146	128	161	140	262	177	171	168	203	309	146	177	158	232	99	247	170	149	210	122
Panel A	GFAP	289	327	278	316	824	297	306	291	353	442	409	274	427	256	324	280	398	420	403	375	618	587	574	346	389	544	317	280	453	425	382	395
Panel A	CD31	177	167	272	183	353	196	227	233	157	491	411	749	361	668	434	310	197	177	288	229	241	452	321	196	382	239	350	202	250	261	562	647
Panel A	BDNF	133	325	225	213	351	158	36	176	285	205	238	185	167	300	139	115	114	220	-1	276	453	443	386	75	250	60	-136	255	270	3	167	208
Panel A	CD90	212	158	314	307	580	238	197	250	261	252	170	177	117	171	194	96	206	168	175	231	232	252	167	183	196	158	218	211	149	215	206	208
Panel A	GLAST	296	150	506	569	677	430	299	343	229	284	1143	253	505	207	295	199	246	403	533	285	500	544	359	192	332	286	331	190	303	261	399	313
Panel A	O4	167	182	224	240	240	214	291	286	241	206	220	202	190	214	195	180	167	157	167	210	193	306	192	156	156	161	247	231	159	199	272	243
Panel A	CD133	181	225	413	562	404	223	224	352	122	181	477	126	215	154	173	143	215	131	242	165	313	243	220	88	204	252	184	158	168	163	151	109
Panel A	CD45	259	240	237	309	588	244	257	285	158	182	289	239	231	234	217	216	275	204	263	251	391	356	317	128	220	230	154	178	224	324	250	230
Panel A	CD24	158	393	311	536	758	270	353	354	414	278	674	138	249	407	433	204	482	242	418	373	418	471	316	366	447	215	297	297	411	347	420	313
Panel A	CD29	527	583	876	662	967	443	464	506	418	917	1682	5272	1329	3539	1287	929	418	509	1223	577	520	1174	1144	464	1004	741	1491	395	520	740	1252	8937
Panel A	A2b5	172	188	187	264	264	158	197	211	234	193	144	158	249	222	251	196	185	221	247	238	200	294	208	213	193	188	172	156	185	199	231	184
Panel A	Podoplanin	322	251	302	374	414	292	234	287	395	272	311	329	441	313	309	320	378	281	313	354	428	331	378	208	330	304	261	232	272	289	357	240
Panel A	CD325	177	228	175	266	976	211	189	202	220	179	199	192	261	124	250	277	270	106	157	165	152	197	278	215	188	67	54	181	181	211	282	197
Panel A	EGF	240	147	193	137	412	111	158	132	120	97	174	218	286	205	209	254	165	96	156	215	247	264	107	234	204	177	143	200	170	136	154	115
Panel A	CX3CR1	152	441	534	413	759	156	203	465	104	183	329	241	320	360	277	126	138	306	-101	154	470	523	329	370	409	227	110	81	224	68	282	218
Panel A	PSA-Ncam	182	263	215	302	243	152	290	241	243	186	206	276	224	213	177	208	243	265	221	240	234	240	227	197	202	215	215	233	250	288	210	158
Panel A	CD47	371	402	466	410	535	370	343	370	310	535	528	917	477	592	552	405	352	438	441	361	409	620	502	296	567	588	507	444	472	371	527	796
Panel A	CD81	847	763	785	710	755	596	532	509	331	827	1241	656	1052	744	538	592	336	578	1182	589	412	530	375	372	359	331	646	457	389	353	799	345
Panel A	CD63	218	246	157	279	331	235	190	152	207	218	374	213	282	161	202	265	254	191	250	217	130	318	190	147	195	224	210	176	132	208	211	178
Panel A	CD9	348	518	373	421	1247	338	404	383	385	473	881	2104	873	614	687	453	217	300	557	516	311	534	400	280	259	432	551	402	265	175	867	1013
Panel A	CSPG4	177	199	74	165	143	118	88	157	181	88	160	178	140	133	186	110	159	249	124	185	70	115	120	79	222	123	139	145	156	124	32	54
Panel A	CD119	268	313	651	648	403	217	397	379	315	284	452	638	392	306	386	564	275	291	265	487	214	286	256	160	231	289	265	399	275	243	425	336
Panel A	CD106	204	209	236	243	375	181	131	152	186	179	171	199	218	153	195	163	177	165	150	133	147	245	192	167	204	164	174	192	184	229	108	152
Panel A	CD49f	791	605	1266	514	723	399	353	532	468	1130	1550	3309	1927	1696	1471	396	352	400	992	569	559	1.173	801	250	905	662	912	399	442	492	1138	541
Panel A	CD38	191	159	206	234	425	222	217	236	217	231	199	207	213	232	234	189	196	138	165	183	197	250	196	225	235	161	224	200	181	221	175	252
Panel A	CD44	186	242	146	225	204	147	163	132	108	247	268	187	277	215	242	149	234	177	250	237	220	253	202	107	172	190	135	127	150	232	261	176
Panel A	CD45RB	283	311	301	249	550	240	243	186	313	236	279	257	348	253	320	177	360	348	414	299	466	567	493	293	404	321	334	233	263	423	381	427
Panel A	CD36	1874	1491	3205	2309	987	1048	1842	1681	1601	3681	7815	7105	3025	3621	2565	4251	949	1919	3607	2525	1012	2075	1751	1109	2266	1604	2904	2153	956	939	4616	12103
Panel A	CD54	279	246	342	361	521	196	213	247	293	239	268	343	414	259	202	250	208	271	286	218	192	408	249	211	212	236	210	225	193	224	196	228
Panel A	CD49e	207	292	235	208	382	215	115	228	146	288	220	503	352	352	277	197	138	225	257	264	225	456	224	140	240	339	327	97	203	150	254	443

## Sheet: Panel A normalized
	Antibody
		Tube_001	Tube_002	Tube_003	Tube_004	Tube_005	Tube_006	Tube_007	Tube_008	Tube_009	Tube_010	Tube_011	Tube_012	Tube_013	Tube_014	Tube_015	Tube_016	Tube_017	Tube_018	Tube_019	Tube_020	Tube_021	Tube_022	Tube_023	Tube_024	Tube_025	Tube_026	Tube_027	Tube_028	Tube_029	Tube_030	Tube_031	Tube_032
		HV0	HV1	HV2	HV3	HV4	HV5	HV6	HV7	SCI_ER_1	SCI_ER_2	SCI_ER_3	SCI_ER_4	SCI_ER_5	SCI_ER_6	SCI_ER_7	SCI_ER_8	SCI_24h_1	SCI_24h_2	SCI_24h_3	SCI_24h_4	SCI_24h_5	SCI_24h_6	SCI_24h_7	SCI_24h_8	SCI_48h_1	SCI_48h_2	SCI_48h_3	SCI_48h_4	SCI_48h_5	SCI_48h_6	SCI_48h_7	SCI_48h_8
Panel A	CD49a	0.389717	0.274181	0.544662	0.522181	0.615471	0.52553	0.723501	0.607883	0.685668	0.479665	0.283118	0.359669	0.386179	0.542154	0.446736	0.415499	0.65053	0.529678	0.407172	0.264996	0.81097	0.332686	0.573244	0.584253	0.738879	0.781373	0.387183	0.540218	0.729223	0.939809	0.317231	0.345968
Panel A	CD340	0.464663	0.504842	0.357522	0.382475	4.49427	0.719146	0.345769	0.533514	0.574751	0.306895	0.152344	0.300978	0.222916	0.604251	0.691491	0.45415	0.590015	0.570182	0.118682	0.299668	0.791381	0.578293	0.854953	0.507696	0.540829	0.230001	0.50595	0.436572	0.477767	0.798838	0.32103	0.222228
Panel A	CD68	1.07672	0.661517	2.67583	1.85054	2.53421	2.56403	0.961762	1.94652	0.830196	0.875219	1.66366	0.460497	0.844571	0.690232	0.788917	0.876896	1.25567	1.23072	0.987803	0.616672	2.06856	1.05611	1.64439	0.813925	1.46252	1.10589	0.591463	0.62502	1.49197	1.29865	0.718044	0.800525
Panel A	CD13	0.794424	0.746382	1.34071	1.23904	1.20585	1.37744	0.560786	0.940925	0.625168	0.666076	0.687572	0.317532	0.533744	0.41796	0.529905	0.355107	0.786687	0.744664	0.821648	0.582	1.4143	0.828365	0.979429	0.689016	0.872182	0.620687	0.615217	0.62502	0.729223	0.880003	0.438805	0.613652
Panel A	CD56	0.679507	0.450441	0.516731	0.712274	0.788157	0.636168	0.592748	0.87949	0.611724	0.561504	0.365357	0.465011	0.47095	1.0461	0.693867	0.763359	1.3767	0.825674	0.576979	0.757838	1.91185	0.643044	1.49371	1.0033	0.776965	1.35795	0.798119	0.5465	0.989062	1.04661	0.942196	0.785373
Panel A	CD171	0.379725	0.29159	0.410592	0.368733	0.383747	0.362339	0.337053	0.413878	0.584835	0.37282	0.221102	0.305493	0.301408	0.394077	0.529905	0.328534	0.699697	0.414395	0.363351	0.554758	0.673849	0.419765	0.714099	0.672899	0.506551	0.54192	0.365804	0.505669	0.423285	0.444274	0.364721	0.328291
Panel A	CD140a	0.227335	0.330758	0.455282	0.414539	0.619899	0.370637	0.241167	0.38801	0.551223	0.272795	0.234584	0.248307	0.252743	0.556484	0.327923	0.376848	0.590015	0.542141	0.345092	0.354153	0.767875	0.43986	0.324292	0.672899	0.361822	0.384385	0.213782	0.263827	0.683123	0.580973	0.305834	0.36112
Panel A	CD11b	0.402208	0.465673	0.849115	0.817626	0.668605	0.691486	0.674105	0.843923	1.03186	0.468299	0.275029	0.299473	0.667179	0.300931	0.354062	0.463813	0.688351	0.797632	0.545939	0.460647	1.73555	0.993592	0.900812	0.471432	1.055	0.608085	0.655598	0.725525	0.884288	0.841557	0.317231	0.525266
Panel A	CD222	0.507132	0.411272	0.407798	0.361862	0.51363	0.470211	0.395165	0.468846	0.615085	0.625156	0.277725	0.370203	0.229196	0.305708	0.382577	0.338197	0.990923	0.551488	0.312226	0.416068	0.795299	0.689932	0.478249	0.713192	0.601767	0.730962	0.23516	0.775778	0.71246	0.636507	0.398913	0.308089
Panel A	GFAP	0.721977	0.711566	0.776493	0.723725	1.21618	0.821486	0.889121	0.940925	1.18647	1.0048	0.551406	0.41234	0.670319	0.611416	0.769907	0.676394	1.5053	1.30862	0.735831	0.928724	2.42116	1.31065	1.88024	1.39415	1.48157	1.71398	0.752987	0.879425	1.8985	1.81554	0.725643	0.9975
Panel A	CD31	0.442179	0.363399	0.759734	0.419119	0.52101	0.542125	0.659577	0.753387	0.527696	1.11619	0.554103	1.12716	0.56671	1.59541	1.0313	0.748865	0.745083	0.551488	0.525855	0.567141	0.944172	1.00922	1.05149	0.789749	1.45491	0.753017	0.831374	0.634442	1.04773	1.11496	1.06757	1.63388
Panel A	BDNF	0.332259	0.707214	0.628457	0.487827	0.518058	0.437019	0.104603	0.569082	0.957919	0.466026	0.320867	0.278405	0.262162	0.716503	0.3303	0.277805	0.431165	0.685465	-0.00182588	0.683541	1.77473	0.989126	1.26441	0.3022	0.952163	0.189042	-0.323048	0.800905	1.13155	0.0128156	0.317231	0.525266
Panel A	CD90	0.529616	0.343815	0.877046	0.703112	0.856051	0.658295	0.572408	0.808355	0.877252	0.57287	0.229191	0.266366	0.183671	0.408407	0.460994	0.231906	0.779123	0.523446	0.31953	0.572094	0.908913	0.562663	0.547039	0.737368	0.746496	0.49781	0.517827	0.662709	0.62445	0.91845	0.391315	0.525266
Panel A	GLAST	0.739464	0.326406	1.41333	1.30316	0.999218	1.18936	0.868782	1.10906	0.769696	0.645616	1.54097	0.380737	0.792766	0.494387	0.700996	0.480723	0.930408	1.25565	0.973196	0.70583	1.95886	1.21464	1.17597	0.773632	1.26447	0.9011	0.786242	0.596752	1.26985	1.11496	0.757936	0.790424
Panel A	O4	0.417198	0.39604	0.625663	0.549664	0.354228	0.591912	0.845537	0.924758	0.81003	0.468299	0.2966	0.303988	0.298268	0.511106	0.46337	0.434825	0.631619	0.489173	0.304923	0.520085	0.756121	0.683234	0.628931	0.628576	0.59415	0.507262	0.586712	0.725525	0.666359	0.8501	0.516688	0.613652
Panel A	CD133	0.452172	0.489609	1.15357	1.28713	0.596284	0.616806	0.65086	1.13816	0.410056	0.411467	0.643082	0.189616	0.337514	0.367805	0.411092	0.345444	0.813162	0.408163	0.441864	0.408638	1.22625	0.542568	0.72065	0.354581	0.776965	0.793976	0.437065	0.496247	0.704078	0.696313	0.286838	0.275259
Panel A	CD45	0.647031	0.52225	0.661974	0.707693	0.867858	0.674891	0.746746	0.921525	0.531057	0.41374	0.389624	0.359669	0.362632	0.558873	0.515648	0.52179	1.04009	0.635613	0.480207	0.621626	1.53183	0.794874	1.03839	0.515755	0.837904	0.724661	0.365804	0.559063	0.93877	1.38408	0.474897	0.580823
Panel A	CD24	0.394714	0.855184	0.868667	1.22758	1.11877	0.746805	1.02569	1.14463	1.3915	0.631976	0.908674	0.207675	0.390889	0.972056	1.02892	0.492801	1.823	0.754012	0.763219	0.92377	1.63761	1.05164	1.03512	1.47474	1.70247	0.6774	0.70548	0.932818	1.72248	1.48234	0.797827	0.790424
Panel A	CD29	1.31655	1.26863	2.44679	1.51616	1.42724	1.22531	1.34821	1.63611	1.40495	2.08461	2.26764	7.93378	2.08631	8.45235	3.05824	2.24418	1.58094	1.58592	2.23306	1.429	2.03722	2.6213	3.74738	1.86961	3.82389	2.33467	3.54165	1.24062	2.17929	3.16118	2.37828	22.5688
Panel A	A2b5	0.429688	0.409096	0.522317	0.604631	0.389651	0.437019	0.572408	0.682252	0.786502	0.438746	0.194138	0.237773	0.390889	0.530213	0.59644	0.473476	0.699697	0.688581	0.450993	0.58943	0.783546	0.65644	0.681342	0.858248	0.73507	0.592331	0.408561	0.489965	0.775324	0.8501	0.438805	0.464658
Panel A	Podoplanin	0.804417	0.546186	0.843528	0.85656	0.611043	0.807656	0.679916	0.927992	1.32764	0.618336	0.419284	0.495109	0.692297	0.747552	0.734263	0.773022	1.42965	0.875526	0.571502	0.876715	1.67679	0.739054	1.23821	0.838101	1.25686	0.957812	0.619967	0.728666	1.13994	1.23457	0.678153	0.606076
Panel A	CD325	0.442179	0.496138	0.4888	0.609211	1.44053	0.583615	0.549163	0.653151	0.739446	0.40692	0.268288	0.288939	0.409727	0.296155	0.594064	0.669147	1.02118	0.33027	0.286664	0.408638	0.595495	0.43986	0.910639	0.866307	0.716027	0.211097	0.128269	0.568485	0.75856	0.901363	0.535684	0.497487
Panel A	EGF	0.599565	0.319878	0.539076	0.313767	0.608091	0.30702	0.459089	0.426812	0.403334	0.22051	0.234584	0.328066	0.448973	0.489611	0.496638	0.613586	0.624054	0.299112	0.284838	0.532468	0.967679	0.589457	0.350498	0.942864	0.776965	0.557674	0.339676	0.62816	0.71246	0.580973	0.292537	0.290411
Panel A	CX3CR1	0.379725	0.959634	1.49154	0.945881	1.12025	0.431488	0.589842	1.50354	0.349556	0.416013	0.443552	0.362679	0.502347	0.859804	0.658223	0.304377	0.521936	0.95342	-0.184414	0.381396	1.84133	1.16775	1.0777	1.49085	1.55774	0.715208	0.261289	0.254405	0.93877	0.290487	0.535684	0.550519
Panel A	PSA-Ncam	0.45467	0.572299	0.600525	0.691661	0.358656	0.420424	0.842631	0.779254	0.816752	0.422833	0.277725	0.41535	0.351643	0.508717	0.420597	0.502464	0.919062	0.825674	0.40352	0.594383	0.916748	0.53587	0.74358	0.793779	0.769348	0.6774	0.510701	0.731807	1.04773	1.2303	0.398913	0.399
Panel A	CD47	0.926828	0.874769	1.3016	0.93901	0.789633	1.0234	0.996629	1.19637	1.04195	1.21621	0.71184	1.37998	0.748811	1.4139	1.31169	0.978355	1.33132	1.3647	0.805215	0.894051	1.60235	1.38433	1.64439	1.19268	2.15951	1.85261	1.2043	1.39452	1.97812	1.58486	1.00108	2.01015
Panel A	CSPG4	0.442179	0.433032	0.206692	0.377894	0.211061	0.326382	0.255695	0.507647	0.608362	0.20005	0.215709	0.267871	0.219777	0.31765	0.441984	0.265726	0.601362	0.775822	0.22641	0.45817	0.274241	0.256771	0.393082	0.318317	0.845521	0.387536	0.330174	0.455416	0.653787	0.529711	0.0607868	0.136367
Panel A	CD119	0.669515	0.681101	1.81833	1.48409	0.594808	0.60021	1.15353	1.22547	1.05875	0.645616	0.609378	0.96012	0.615375	0.730834	0.917235	1.36245	1.04009	0.906683	0.483859	1.2061	0.838394	0.638578	0.838574	0.644693	0.879799	0.910552	0.629469	1.25318	1.15251	1.03806	0.807325	0.848506
Panel A	CD106	0.509631	0.454793	0.659181	0.556535	0.553481	0.500636	0.380637	0.49148	0.625168	0.40692	0.230539	0.299473	0.342224	0.365417	0.46337	0.393758	0.66944	0.514099	0.273883	0.329387	0.575906	0.547034	0.628931	0.672899	0.776965	0.516714	0.413311	0.603034	0.771133	0.978256	0.205155	0.383848
Panel A	CD49f	1.97607	1.31651	3.53612	1.1772	1.06711	1.10361	1.02569	1.72018	1.573	2.56882	2.08968	4.97968	3.02507	4.05063	3.49547	0.956614	1.33132	1.2463	1.81128	1.40918	2.19001	0.00261906	2.62382	1.00733	3.44683	2.08576	2.16632	1.25318	1.8524	2.10176	2.16173	1.3662
Panel A	CD38	0.477154	0.345991	0.575387	0.535923	0.627278	0.61404	0.630521	0.763087	0.729363	0.525131	0.268288	0.311512	0.334375	0.554096	0.556044	0.456566	0.741301	0.429974	0.301271	0.453217	0.771792	0.558198	0.642034	0.9066	0.895034	0.507262	0.532079	0.62816	0.75856	0.944081	0.332428	0.63638
Panel A	CD44	0.464663	0.526602	0.407798	0.51531	0.301094	0.406594	0.473617	0.426812	0.363001	0.561504	0.361313	0.281415	0.434844	0.513494	0.575054	0.359938	0.885023	0.551488	0.456471	0.586953	0.8619	0.564896	0.661688	0.431139	0.655088	0.598633	0.320673	0.398882	0.628641	0.991072	0.495792	0.444456
Panel A	CD45RB	0.706987	0.676749	0.840735	0.570277	0.811772	0.663827	0.706067	0.601416	1.05203	0.536498	0.376143	0.386757	0.546302	0.604251	0.760402	0.427578	1.36157	1.08428	0.755916	0.740502	1.82566	1.26599	1.61491	1.18059	1.5387	1.01137	0.793368	0.731807	1.10222	1.807	0.723743	1.07831
Panel A	CD36	4.68161	3.24448	8.95201	5.28823	1.45676	2.89871	5.35216	5.43538	5.38115	8.368	10.536	10.6922	4.74875	8.6482	6.0951	10.2691	3.58926	5.97912	6.58596	6.25341	3.96474	4.63304	5.73572	4.46853	8.63041	5.05372	6.89803	6.76215	4.00654	4.01128	8.7685	30.5639
Panel A	CD54	0.696995	0.535306	0.955254	0.826787	0.76897	0.542125	0.618898	0.798655	0.984808	0.543318	0.361313	0.516178	0.649911	0.618581	0.480004	0.603923	0.786687	0.844368	0.522203	0.539898	0.752204	0.910979	0.815645	0.850189	0.807434	0.743565	0.498824	0.70668	0.808851	0.956897	0.372319	0.575772
Panel A	CD49e	0.517125	0.635404	0.656388	0.476376	0.563813	0.594678	0.334147	0.73722	0.490723	0.654709	0.2966	0.75696	0.552582	0.840697	0.658223	0.475891	0.521936	0.701044	0.469252	0.653821	0.881489	1.01815	0.733753	0.564107	0.914077	1.06809	0.776741	0.304658	0.850761	0.640779	0.482495	1.11872

## Sheet: Panel B Raw
	Antibody
		Tube_001	Tube_002	Tube_003	Tube_004	Tube_005	Tube_006	Tube_007	Tube_008	Tube_009	Tube_010	Tube_011	Tube_012	Tube_013	Tube_014	Tube_015	Tube_016	Tube_017	Tube_018	Tube_019	Tube_020	Tube_021	Tube_022	Tube_023	Tube_024	Tube_025	Tube_026	Tube_027	Tube_028	Tube_029	Tube_030	Tube_031	Tube_032
		HV0	HV1	HV2	HV3	HV4	HV5	HV6	HV7	SCI_ER_1	SCI_ER_2	SCI_ER_3	SCI_ER_4	SCI_ER_5	SCI_ER_6	SCI_ER_7	SCI_ER_8	SCI_24h_1	SCI_24h_2	SCI_24h_3	SCI_24h_4	SCI_24h_5	SCI_24h_6	SCI_24h_7	SCI_24h_8	SCI_48h_1	SCI_48h_2	SCI_48h_3	SCI_48h_4	SCI_48h_5	SCI_48h_6	SCI_48h_7	SCI_48h_8
Panel B	CD18	206	124	129	411	139	81	95	223	223	189	134	153	124	118	133	165	175	59	117	50	62	50	125	163	100	103	94	161	156	129	81	154
Panel B	CD64	108	171	128	153	92	98	156	39	39	122	185	85	72	51	122	82	265	137	289	147	279	145	206	153	257	63	190	118	216	224	167	141
Panel B	CD107a	179	125	46	496	215	140	92	91	91	191	261	89	147	125	229	140	81	120	176	142	140	117	190	113	152	183	167	115	167	138	215	118
Panel B	CD180	134	98	122	211	160	154	115	15	15	78	140	147	99	192	86	264	92	142	51	135	120	122	166	56	89	89	163	129	145	104	131	108
Panel B	CD196	179	794	680	627	523	277	329	339	339	79	584	107	240	61	129	161	141	153	434	133	256	158	42	199	91	120	152	189	126	318	196	129
Panel B	ADAM17	432	970	627	878	600	374	420	296	296	254	717	132	286	177	132	210	133	318	620	139	232	280	247	163	232	150	188	140	272	407	179	154
Panel B	APP	148	207	156	143	154	193	103	61	61	154	122	93	160	218	126	112	183	89	168	182	167	164	182	115	131	140	63	202	138	220	199	117
Panel B	CLND	114	181	164	88	91	152	158	33	33	138	165	142	118	110	102		113	231	206	190	122	143	147	142	202	131	174	147	31	213	85	142
Panel B	ENO2	129	193	166	186	57	117	99	158	158	132	139	42	115	129	92	181	122	113	77	100	59	126	135	93	99	149	192	70	85	193	137	93
Panel B	GALC	145	227	264	206	187	218	211	115	115	215	164	217	256	140	115	238	208	157	135	138	208	235	272	179	128	82	181	189	140	317	203	236
Panel B	Tau	215	166	169	446	204	159	206	252	252	56	195	241	193	120	203	163	159	208	199	215	215	193	295	329	172	186	232	178	96	229	167	252
Panel B	PLP_2	208	190	327	522	272	218	165	190	190	151	163	215	240	257	264	213	185	260	280	161	222	327	174	128	287	193	211	163	69	295	257	206
Panel B	MBP	199	673	336	587	265	201	246	101	101	185	131	126	100	117	72	195	117	133	275	113	161	111	124	158	76	129	81	126	75	235	113	90
Panel B	VGlut2	161	644	321	621	297	322	316	305	305	295	657	325	204	237	369	368	76	146	306	217	271	277	193	188	277	193	253	105	192	272	172	339
Panel B	TH	124	190	197	303	135	194	147	175	175	133	172	170	132	179	144	284	143	221	236	221	137	197	193	177	183	197	101	142	138	90	195	169
Panel B	GD2	229	213	234	222	190	252	181	200	200	215	227	221	147	204	229	234	179	179	220	218	218	263	236	246	264	220	201	220	236	282	177	162
Panel B	CD146	98	247	260	224	161	218	188	274	274	38	194	134	270	217	193	149	127	147	161	162	158	181	190	125	200	163	229	148	129	178	203	158
Panel B	CD11b(REA )	151	224	218	281	203	125	163	154	154	117	113	226	189	206	174	208	146	273	140	157	100	207	174	193	222	215	152	160	187	200	234	252
Panel B	NEFH	140	222	213	225	164	181	100	171	171	120	162	135	126	192	145	90	43	112	179	99	246	198	117	88	189	174	157	167	149	131	204	199
Panel B	PVALB	193	263	277	226	177	183	139	177	177	140	168	150	264	202	204	208	146	144	203	145	196	242	171	99	124	163	158	150	185	220	167	213
Panel B	TUBB3	213	238	236	240	252	189	204	268	268	334	169	165	180	250	213	241	189	182	212	210	174	253	193	190	206	235	218	190	190	234	211	170
Panel B	SYP	272	231	297	304	252	281	220	209	209	229	218	286	113	240	220	251	240	177	274	183	208	238	217	199	204	188	228	286	238	190	189	250

## Sheet: Panel B normalized
	Antibody
		Tube_001	Tube_002	Tube_003	Tube_004	Tube_005	Tube_006	Tube_007	Tube_008	Tube_009	Tube_010	Tube_011	Tube_012	Tube_013	Tube_014	Tube_015	Tube_016	Tube_017	Tube_018	Tube_019	Tube_020	Tube_021	Tube_022	Tube_023	Tube_024	Tube_025	Tube_026	Tube_027	Tube_028	Tube_029	Tube_030	Tube_031	Tube_032
		HV0	HV1	HV2	HV3	HV4	HV5	HV6	HV7	SCI_ER_1	SCI_ER_2	SCI_ER_3	SCI_ER_4	SCI_ER_5	SCI_ER_6	SCI_ER_7	SCI_ER_8	SCI_24h_1	SCI_24h_2	SCI_24h_3	SCI_24h_4	SCI_24h_5	SCI_24h_6	SCI_24h_7	SCI_24h_8	SCI_48h_1	SCI_48h_2	SCI_48h_3	SCI_48h_4	SCI_48h_5	SCI_48h_6	SCI_48h_7	SCI_48h_8
Panel B	CD18	0.514614	0.269859	0.360335	0.942661	0.205318	0.224377	0.276163	0.720983	0.750842	0.430524	0.180837	0.230422	0.194662	0.282297	0.316667	0.399516	0.662879	0.184375	0.213621	0.124069	0.243137	0.111857	0.409836	0.657258	0.380807	0.324921	0.22381	0.506289	0.655462	0.551047	0.153992	0.388899
Panel B	CD64	0.269798	0.372144	0.357542	0.350917	0.135894	0.271468	0.453488	0.126091	0.131313	0.277904	0.249663	0.128012	0.11303	0.12201	0.290476	0.198547	1.00379	0.428125	0.527661	0.364764	1.09412	0.324385	0.67541	0.616935	0.978675	0.198738	0.452381	0.371069	0.907563	0.956856	0.31749	0.35607
Panel B	CD107a	0.447165	0.272035	0.128492	1.13761	0.317578	0.387812	0.267442	0.294213	0.306397	0.43508	0.352227	0.134036	0.230769	0.299043	0.545238	0.338983	0.306818	0.375	0.321344	0.352357	0.54902	0.261745	0.622951	0.455645	0.578827	0.577287	0.397619	0.361635	0.701681	0.589492	0.408745	0.297987
Panel B	CD180	0.334749	0.213275	0.340782	0.483945	0.236337	0.426593	0.334302	0.0484966	0.0505051	0.177677	0.188934	0.221386	0.155416	0.45933	0.204762	0.639225	0.348485	0.44375	0.0931167	0.334988	0.470588	0.272931	0.544262	0.225806	0.338919	0.280757	0.388095	0.40566	0.609244	0.444255	0.249049	0.272734
Panel B	CD196	0.447165	1.72797	1.89944	1.43807	0.772526	0.767313	0.956395	1.09602	1.14141	0.179954	0.788124	0.161145	0.376766	0.145933	0.307143	0.389831	0.534091	0.478125	0.792405	0.330025	1.00392	0.353468	0.137705	0.802419	0.346535	0.378549	0.361905	0.59434	0.529412	1.35839	0.372624	0.325766
Panel B	ADAM17	1.07919	2.11099	1.7514	2.01376	0.886263	1.03601	1.22093	0.957	0.996633	0.578588	0.967611	0.198795	0.44898	0.423445	0.314286	0.508475	0.503788	0.99375	1.13201	0.344913	0.909804	0.626398	0.809836	0.657258	0.883473	0.473186	0.447619	0.440252	1.14286	1.73857	0.340304	0.388899
Panel B	APP	0.369723	0.45049	0.435754	0.327982	0.227474	0.534626	0.299419	0.19722	0.205387	0.350797	0.164642	0.14006	0.251177	0.521531	0.3	0.271186	0.693182	0.278125	0.306737	0.451613	0.654902	0.36689	0.596721	0.46371	0.498858	0.44164	0.15	0.63522	0.579832	0.939769	0.378327	0.295462
Panel B	CLND	0.284786	0.393906	0.458101	0.201835	0.134417	0.421053	0.459302	0.106693	0.111111	0.314351	0.222672	0.213855	0.185243	0.263158	0.242857		0.42803	0.721875	0.376118	0.471464	0.478431	0.319911	0.481967	0.572581	0.769231	0.413249	0.414286	0.462264	0.130252	0.909868	0.161597	0.358595
Panel B	ENO2	0.322258	0.420022	0.463687	0.426606	0.084195	0.3241	0.287791	0.510831	0.531987	0.300683	0.187584	0.063253	0.180534	0.308612	0.219048	0.438257	0.462121	0.353125	0.140588	0.248139	0.231373	0.281879	0.442623	0.375	0.376999	0.470032	0.457143	0.220126	0.357143	0.824434	0.260456	0.234854
Panel B	GALC	0.362228	0.494015	0.73743	0.472477	0.276219	0.603878	0.613372	0.371807	0.387205	0.489749	0.221323	0.326807	0.401884	0.334928	0.27381	0.576271	0.787879	0.490625	0.246485	0.342432	0.815686	0.525727	0.891803	0.721774	0.487433	0.258675	0.430952	0.59434	0.588235	1.35412	0.385932	0.595975
Panel B	Tau	0.537097	0.361262	0.472067	1.02294	0.301329	0.440443	0.598837	0.814743	0.848485	0.127563	0.263158	0.362952	0.302983	0.287081	0.483333	0.394673	0.602273	0.65	0.363338	0.533499	0.843137	0.431767	0.967213	1.32661	0.654989	0.586751	0.552381	0.559748	0.403361	0.978214	0.31749	0.63638
Panel B	PLP_2	0.51961	0.413493	0.913408	1.19725	0.401773	0.603878	0.479651	0.61429	0.639731	0.343964	0.219973	0.323795	0.376766	0.614833	0.628571	0.515738	0.700758	0.8125	0.511229	0.399504	0.870588	0.731544	0.570492	0.516129	1.09292	0.608833	0.502381	0.512579	0.289916	1.26015	0.488593	0.520215
Panel B	MBP	0.497127	1.46464	0.938547	1.34633	0.391433	0.556787	0.715116	0.326544	0.340067	0.421412	0.176788	0.189759	0.156986	0.279904	0.171429	0.472155	0.443182	0.415625	0.5021	0.280397	0.631373	0.248322	0.406557	0.637097	0.289414	0.40694	0.192857	0.396226	0.315126	1.00384	0.214829	0.227278
Panel B	VGlut2	0.402198	1.40152	0.896648	1.42431	0.4387	0.891967	0.918605	0.986098	1.02694	0.671982	0.88664	0.489458	0.320251	0.566986	0.878571	0.891041	0.287879	0.45625	0.5587	0.538462	1.06275	0.619687	0.632787	0.758065	1.05484	0.608833	0.602381	0.330189	0.806723	1.1619	0.326996	0.856082
Panel B	TH	0.309768	0.413493	0.550279	0.694954	0.199409	0.537396	0.427326	0.565794	0.589226	0.302961	0.232119	0.256024	0.207221	0.42823	0.342857	0.687651	0.541667	0.690625	0.430893	0.548387	0.537255	0.440716	0.632787	0.71371	0.696877	0.621451	0.240476	0.446541	0.579832	0.384451	0.370722	0.426778
Panel B	GD2	0.572071	0.463547	0.653631	0.509174	0.28065	0.698061	0.526163	0.646621	0.673401	0.489749	0.306343	0.332831	0.230769	0.488038	0.545238	0.566586	0.67803	0.559375	0.40168	0.540943	0.854902	0.588367	0.77377	0.991935	1.00533	0.694006	0.478571	0.691824	0.991597	1.20461	0.336502	0.409101
Panel B	CD146	0.244816	0.537541	0.726257	0.513761	0.237814	0.603878	0.546512	0.885871	0.922559	0.0865604	0.261808	0.201807	0.423862	0.519139	0.459524	0.360775	0.481061	0.459375	0.293957	0.401985	0.619608	0.404922	0.622951	0.504032	0.761615	0.514196	0.545238	0.465409	0.542017	0.760359	0.385932	0.399
Panel B	CD11b(REA )	0.377217	0.487486	0.608939	0.644495	0.299852	0.34626	0.473837	0.497898	0.518519	0.266515	0.152497	0.340361	0.296703	0.492823	0.414286	0.503632	0.55303	0.853125	0.255614	0.389578	0.392157	0.463087	0.570492	0.778226	0.845392	0.678233	0.361905	0.503145	0.785714	0.854336	0.444867	0.63638
Panel B	NEFH	0.349738	0.483134	0.594972	0.516055	0.242245	0.501385	0.290698	0.552861	0.575758	0.273349	0.218623	0.203313	0.197802	0.45933	0.345238	0.217918	0.162879	0.35	0.326821	0.245658	0.964706	0.442953	0.383607	0.354839	0.719726	0.548896	0.37381	0.525157	0.62605	0.55959	0.387833	0.502538
Panel B	PVALB	0.482138	0.572361	0.773743	0.518349	0.261448	0.506925	0.40407	0.57226	0.59596	0.318907	0.226721	0.225904	0.414443	0.483254	0.485714	0.503632	0.55303	0.45	0.370641	0.359801	0.768627	0.541387	0.560656	0.399194	0.472201	0.514196	0.37619	0.471698	0.777311	0.939769	0.31749	0.537892
Panel B	TUBB3	0.532101	0.517954	0.659218	0.550459	0.37223	0.523546	0.593023	0.866473	0.902357	0.76082	0.22807	0.248494	0.282575	0.598086	0.507143	0.583535	0.715909	0.56875	0.387073	0.521092	0.682353	0.565996	0.632787	0.766129	0.784463	0.741325	0.519048	0.597484	0.798319	0.999573	0.401141	0.429304
Panel B	SYP	0.67949	0.50272	0.829609	0.697248	0.37223	0.778393	0.639535	0.675719	0.703704	0.52164	0.294197	0.430723	0.177394	0.574163	0.52381	0.607748	0.909091	0.553125	0.500274	0.454094	0.815686	0.532438	0.711475	0.802419	0.776847	0.59306	0.542857	0.899371	1	0.811619	0.359316	0.631329
